# Supplementary material for: Silencing of Thrips palmi UHRF1BP1 and PFAS Using Antisense Oligos Induces Mortality and Reduces Tospovirus Titer in Its Vector
Source: Pathogens. 2022 Nov 10;11(11):1319. doi: 10.3390/pathogens11111319 (PMC9695589; doi:10.3390/pathogens11111319)
Supplement: Supplementary file 1 [file pathogens-11-01319-s001.zip]

Archive with 1 entries (1 files):
- pathogens-1936818-supplementary.pdf
